# Supplementary material for: Loss of TRAIL-Receptors Is a Recurrent Feature in Pancreatic Cancer and Determines the Prognosis of Patients with No Nodal Metastasis after Surgery
Source: PLoS One. 2013 Feb 27;8(2):e56760. doi: 10.1371/journal.pone.0056760 (PMC3584093; doi:10.1371/journal.pone.0056760)
Supplement: Table S1 — Summary of clinicopathological features of patients with no nodal metastasis at the time of surgery. (XLS) [file pone.0056760.s003.xls]

## Sheet: Tabelle1
Table S1. Summary of clinical and pathologic features for patients with No-status
Feature	Patient count
	n	%
Age, median (y)
≤ 68	29	50
> 68	29	50
Gender
Female	26	45
Male	32	55
Tumor differentiation
Well	4	7
Moderate	21	36
Poor	33	57
Tumor pathologic stage
T2	6	10
T3	52	90
Tumor size*, median (cm)
< 3	28	50
≥ 3	28	50
Margin status
Negative	35	60
Positive	23	40
Postoperative radiotherapy
No	34	59
Yes	24	41
Postoperative chemotherapy
No	2	3
Yes	56	97
*In case of 2 patients no tumor size could be defined
