# Supplementary material for: Loss of TRAIL-Receptors Is a Recurrent Feature in Pancreatic Cancer and Determines the Prognosis of Patients with No Nodal Metastasis after Surgery
Source: PLoS One. 2013 Feb 27;8(2):e56760. doi: 10.1371/journal.pone.0056760 (PMC3584093; doi:10.1371/journal.pone.0056760)
Supplement: Table S2 — Staining intensity of TRAIL-R1 and TRAIL-R2 in tumor- and matched non-tumor tissue samples. (XLS) [file pone.0056760.s004.xls]

## Sheet: Tabelle1
Table S2. Staining intensity (0 to 2+) in tumor- and matched non-tumor tissue samples
Feature	n	0	1	2
TRAIL-R1
Normal tissue	79*	9 (11%)	32 (41%)	38 (48%)
Tumor tissue	84	19 (23%)	25 (30%)	40 (48%)
TRAIL-R2
Normal tissue	75*	1 (1%)	21 (28%)	53 (71%)
Tumor tissue	79*	1 (1%)	40 (51%)	38 (48%)
* where single tissue samples were missing either to lack of availability or inadequate staining, only matching samples were considered for statistical comparison of normal and tumor tissue samples
